# Supplementary material for: Comparative study on molecular epidemiology of measles H1 outbreak and sporadic cases in Shandong Province, 2013–2019
Source: BMC Genomics. 2022 Apr 14;23:305. doi: 10.1186/s12864-022-08492-x (PMC9011973; doi:10.1186/s12864-022-08492-x)
Supplement: Supplementary file 1 — Additional file 1. The XML file generated for the phylogenetic analysis with BEAST software. [file 12864_2022_8492_MOESM1_ESM.zip]

Archive with 1 entries (1 files):
- 12864_2022_8492_MOESM1_ESM.xml
