# Supplementary material for: Comparative study on molecular epidemiology of measles H1 outbreak and sporadic cases in Shandong Province, 2013–2019
Source: BMC Genomics. 2022 Apr 14;23:305. doi: 10.1186/s12864-022-08492-x (PMC9011973; doi:10.1186/s12864-022-08492-x)
Supplement: Supplementary file 1 — Additional file 1. The XML file generated for the phylogenetic analysis with BEAST software. [file 12864_2022_8492_MOESM1_ESM.zip › 12864_2022_8492_MOESM1_ESM.xml]

<?xml version="1.0" standalone="yes"?>

<!-- Generated by BEAUTi v1.6.1                                              -->
<!--       by Alexei J. Drummond and Andrew Rambaut                          -->
<!--       Department of Computer Science, University of Auckland and        -->
<!--       Institute of Evolutionary Biology, University of Edinburgh        -->
<!--       http://beast.bio.ed.ac.uk/                                        -->
<beast>

	<!-- The list of taxa analyse (can also include dates/ages).                 -->
	<!-- ntax=42                                                                 -->
	<taxa id="taxa">
		<taxon id="LC002659.1/Osaka C.JPN/27.14/1">
			<date value="2014.7" direction="forwards" units="months"/>
			<attr name="location">
				Osaka C.JPN
			</attr>
		</taxon>
		<taxon id="LC190484.1/OsakaC.JPN/38.16/4">
			<date value="2016.11" direction="forwards" units="months"/>
			<attr name="location">
				OsakaC.JPN
			</attr>
		</taxon>
		<taxon id="AB824116.1/Osaka.JPN/10.13">
			<date value="2013.3" direction="forwards" units="months"/>
			<attr name="location">
				Osaka.JPN
			</attr>
		</taxon>
		<taxon id="AB915260.1/Osaka.JPN/26.13">
			<date value="2013.7" direction="forwards" units="months"/>
			<attr name="location">
				Osaka.JPN
			</attr>
		</taxon>
		<taxon id="KF533141.1/Missouri.USA/29.13">
			<date value="2013.8" direction="forwards" units="months"/>
			<attr name="location">
				Missouri.USA
			</attr>
		</taxon>
		<taxon id="KT031805.1/Hanoi.VNM/11.14">
			<date value="2014.3" direction="forwards" units="months"/>
			<attr name="location">
				Hanoi.VNM
			</attr>
		</taxon>
		<taxon id="MH375617.1/Yesan.KOR/2018">
			<date value="2018.0" direction="forwards" units="months"/>
			<attr name="location">
				Yesan.KOR
			</attr>
		</taxon>
		<taxon id="MN602401/Utah.USA/2017">
			<date value="2017.0" direction="forwards" units="months"/>
			<attr name="location">
				Utah.USA
			</attr>
		</taxon>
		<taxon id="MK628225/Gampaha.LKA/2018">
			<date value="2018.0" direction="forwards" units="months"/>
			<attr name="location">
				Gampaha.LKA
			</attr>
		</taxon>
		<taxon id="MVi/ShanDong.PRC/22.15/1">
			<date value="2015.6" direction="forwards" units="months"/>
			<attr name="location">
				ShanDong.PRC
			</attr>
		</taxon>
		<taxon id="MVi/ShanDong.PRC/24.14/1">
			<date value="2014.7" direction="forwards" units="months"/>
			<attr name="location">
				ShanDong.PRC
			</attr>
		</taxon>
		<taxon id="MVi/ShanDong.PRC/9.15/1">
			<date value="2015.3" direction="forwards" units="months"/>
			<attr name="location">
				ShanDong.PRC
			</attr>
		</taxon>
		<taxon id="MVi/ShanDong.PRC/9.15/2">
			<date value="2015.3" direction="forwards" units="months"/>
			<attr name="location">
				ShanDong.PRC
			</attr>
		</taxon>
		<taxon id="MVi/ShanDong.PRC/9.15/4">
			<date value="2015.3" direction="forwards" units="months"/>
			<attr name="location">
				ShanDong.PRC
			</attr>
		</taxon>
		<taxon id="MVi/ShanDong.PRC/14.15/4">
			<date value="2015.4" direction="forwards" units="months"/>
			<attr name="location">
				ShanDong.PRC
			</attr>
		</taxon>
		<taxon id="MVi/ShanDong.PRC/14.15/6">
			<date value="2015.4" direction="forwards" units="months"/>
			<attr name="location">
				ShanDong.PRC
			</attr>
		</taxon>
		<taxon id="MVi/ShanDong.PRC/20.16/1">
			<date value="2016.6" direction="forwards" units="months"/>
			<attr name="location">
				ShanDong.PRC
			</attr>
		</taxon>
		<taxon id="MVi/ShanDong.PRC/20.16/2">
			<date value="2016.6" direction="forwards" units="months"/>
			<attr name="location">
				ShanDong.PRC
			</attr>
		</taxon>
		<taxon id="MVi/ShanDong.PRC/20.16/3">
			<date value="2016.6" direction="forwards" units="months"/>
			<attr name="location">
				ShanDong.PRC
			</attr>
		</taxon>
		<taxon id="MVi/ShanDong.PRC/9.15/5">
			<date value="2015.3" direction="forwards" units="months"/>
			<attr name="location">
				ShanDong.PRC
			</attr>
		</taxon>
		<taxon id="MVi/ShanDong.PRC/14.15/1">
			<date value="2015.4" direction="forwards" units="months"/>
			<attr name="location">
				ShanDong.PRC
			</attr>
		</taxon>
		<taxon id="MVi/ShanDong.PRC/18.19/1">
			<date value="2019.5" direction="forwards" units="months"/>
			<attr name="location">
				ShanDong.PRC
			</attr>
		</taxon>
		<taxon id="MVi/ShanDong.PRC/18.19/2">
			<date value="2019.5" direction="forwards" units="months"/>
			<attr name="location">
				ShanDong.PRC
			</attr>
		</taxon>
		<taxon id="MVi/ShanDong.PRC/18.19/3">
			<date value="2019.5" direction="forwards" units="months"/>
			<attr name="location">
				ShanDong.PRC
			</attr>
		</taxon>
		<taxon id="MVi/ShanDong.PRC/17.13/1">
			<date value="2013.5" direction="forwards" units="months"/>
			<attr name="location">
				ShanDong.PRC
			</attr>
		</taxon>
		<taxon id="MVi/ShanDong.PRC/17.13/2">
			<date value="2013.5" direction="forwards" units="months"/>
			<attr name="location">
				ShanDong.PRC
			</attr>
		</taxon>
		<taxon id="MVi/ShanDong.PRC/16.13">
			<date value="2013.5" direction="forwards" units="months"/>
			<attr name="location">
				ShanDong.PRC
			</attr>
		</taxon>
		<taxon id="MVi/ShanDong.PRC/24.14/2">
			<date value="2014.7" direction="forwards" units="months"/>
			<attr name="location">
				ShanDong.PRC
			</attr>
		</taxon>
		<taxon id="MVi/ShanDong.PRC/24.14/3">
			<date value="2014.7" direction="forwards" units="months"/>
			<attr name="location">
				ShanDong.PRC
			</attr>
		</taxon>
		<taxon id="MVi/ShanDong.PRC/16.14">
			<date value="2014.5" direction="forwards" units="months"/>
			<attr name="location">
				ShanDong.PRC
			</attr>
		</taxon>
		<taxon id="MVi/ShanDong.PRC/9.15/3">
			<date value="2015.3" direction="forwards" units="months"/>
			<attr name="location">
				ShanDong.PRC
			</attr>
		</taxon>
		<taxon id="MVi/ShanDong.PRC/14.15/2">
			<date value="2015.4" direction="forwards" units="months"/>
			<attr name="location">
				ShanDong.PRC
			</attr>
		</taxon>
		<taxon id="MVi/ShanDong.PRC/14.15/3">
			<date value="2015.4" direction="forwards" units="months"/>
			<attr name="location">
				ShanDong.PRC
			</attr>
		</taxon>
		<taxon id="MVi/ShanDong.PRC/14.15/7">
			<date value="2015.4" direction="forwards" units="months"/>
			<attr name="location">
				ShanDong.PRC
			</attr>
		</taxon>
		<taxon id="MVi/ShanDong.PRC/28.15">
			<date value="2015.8" direction="forwards" units="months"/>
			<attr name="location">
				ShanDong.PRC
			</attr>
		</taxon>
		<taxon id="MVi/ShanDong.PRC/17.15">
			<date value="2015.5" direction="forwards" units="months"/>
			<attr name="location">
				ShanDong.PRC
			</attr>
		</taxon>
		<taxon id="MVi/ShanDong.PRC/22.15/2">
			<date value="2015.6" direction="forwards" units="months"/>
			<attr name="location">
				ShanDong.PRC
			</attr>
		</taxon>
		<taxon id="MVi/ShanDong.PRC/16.16">
			<date value="2016.5" direction="forwards" units="months"/>
			<attr name="location">
				ShanDong.PRC
			</attr>
		</taxon>
		<taxon id="MVi/ShanDong.PRC/26.16">
			<date value="2016.7" direction="forwards" units="months"/>
			<attr name="location">
				ShanDong.PRC
			</attr>
		</taxon>
		<taxon id="MVi/ShanDong.PRC/17.19/1">
			<date value="2019.5" direction="forwards" units="months"/>
			<attr name="location">
				ShanDong.PRC
			</attr>
		</taxon>
		<taxon id="MVi/ShanDong.PRC/17.19/2">
			<date value="2019.5" direction="forwards" units="months"/>
			<attr name="location">
				ShanDong.PRC
			</attr>
		</taxon>
		<taxon id="MVi/ShanDong.PRC/17.19/3">
			<date value="2019.5" direction="forwards" units="months"/>
			<attr name="location">
				ShanDong.PRC
			</attr>
		</taxon>
	</taxa>

	<!-- The sequence alignment (each sequence refers to a taxon above).         -->
	<!-- ntax=42 nchar=451                                                       -->
	<alignment id="alignment" dataType="nucleotide">
		<sequence>
			<taxon idref="LC002659.1/Osaka C.JPN/27.14/1"/>
			GTCAGTTCCACACTGGCATCTGAACTCGGTATCACAGCCGAGGATGCAAGGCTTGTTTCAGAGATTGCAATGCATACTACTGAGGACAGGACCAGCAGAGCAGTTGGACCCAGGCAAGCCCAAGTCTCATTTTTACACAGTGATCAAAGTGAGAATGAGCTACCGGGATTGGGGGGCAAGGAAGATAGAAGGGTTAAACAGAGTCGAGGGGAAACCAGGGAGAACTCCAGAGAAACCGGGCCCGGCAGAGCAAGTGATGCGAGAGCTGCCCATCTCCCAACCAGCACACCCCCAGACATTGACACTGCATCGGAGTACAGCCAAGAACCACAAGACAGTCGAAGGTCAGCTGACGCCCTGCTCAAGCTGCAAGCC-ATGGCAGGGATCCTGGAAGAACAAGGCTCAGACACGGACACCCCTAGAGTGTACAACGATAGAGATCTTCTAGAC
		</sequence>
		<sequence>
			<taxon idref="LC190484.1/OsakaC.JPN/38.16/4"/>
			GTCAGTTCCACACTGGCATCTGAACTCGGTATCACAGCCGAGGATGCAAGGCTTGTTTCAGAGATTGCAATGCATACTACTGAGGACAGGACCAGCAGAGCAGTTGGACCCAGGCAAGCCCAAGTCTCATTCTTACACGGTGATCAAAGTGAGAATGAGCTACCGGGATTGGGGGGCAAGGAAGATAGAAGGGTCAAACAGAGTCGAGGGGAAACCAGGGAGAACTCCAGAGAAACCGGGCCCAGCAGAGCAAGTGATGCGAGAGCCGCCCATCTCCCAACCAGCACACCCCCAGACATTGACACTGCATCGGAGTACAGCCAAGAACCACAGGACAGTCGAAGGTCAGCTGACGCCCTGCTCAGGCTGCAAGCC-ATGGCAGGGATCCTGGAAGAACAAGGCTCAGACACAGATACCCCTAGAGTGTACAACGATAGAGATCTTCTAGAC
		</sequence>
		<sequence>
			<taxon idref="AB824116.1/Osaka.JPN/10.13"/>
			GTCAGTTCCACACTGGCATCTGAACTCGGTATCACAGCCGAGGATGCAAGGCTTGTTTCAGAGATTGCAATGCATACTACTGAGGACAGGACCAGCAGAGCAGTTGGACCCAGGCAAGCCCAAGTCTCATTTTTACACAGTGATCAAAGTGAGAATGAGCTACCGGGATTGGGGGGCAAGGAAGATAGAAGGGTCAAACAGAGTCGAGGGGAAACCAGGGAGAACTCCAGAGAAACCGGGCCCGGCAGAGCAAGTGATGCGAGAGCTGCCCATCTCCCAACCAGCACACCCCCAGACATTGACACTGCATCGGAGTACAGCCAAGAACCACAAGACAGTCGAAGGTCAGCTGACGCCCTGCTCAAGCTGCAAGCC-ATGGCAGGGATCCTGGAAGAACAAGGCTCAGACACGGACACCCCTAGAGTGTACAACGATAGAGATCTTCTAGAC
		</sequence>
		<sequence>
			<taxon idref="AB915260.1/Osaka.JPN/26.13"/>
			GTCAGTTCCACACTGGCATCTGAACTCGGTATCACAGCCGAGGATGCAAGGCTTGTTTCAGAGATTGCAATGCATACTACTGAGGACAGGACCAGCAGAGCAGTTGGACCCAGGCAAGCCCAAGTCTCATTTTTACACGGTGATCAAAGTGAGAATGAGCTACCGGGATTGGGGGGCAAGGAAGATAGAAGGGTCAAACAGAGCCGAGGGGAAACCAGGGAGAACTCCAGAGAAACCGGGCCCAGCAGAGCAAGTGATGCGAGAGCCGCCCATCTCCCAACCAGCATACCCCCAGACATTGACACTGCATCGGAGTACAGCCAAGAACCACAGGACAGTCGAAGGTCAGCTGACGCCCTGCTCAGGCTGCAAGCC-ATGGCAGGGATCCTGGAAGAACAAGGCTCAGACACAGACACCCCTAGAGTGTACAACGATAGAGATCTTCTAGAC
		</sequence>
		<sequence>
			<taxon idref="KF533141.1/Missouri.USA/29.13"/>
			GTCAGTTCCACACTGGCATCTGAACTCGGTATCACAGCCGAGGATGCAAGGCTTGTTTCAGAGATTGCAATGCATACTACTGAGGACAGGACCAGCAGAGCAGTTGGACCCAGGCAAGCCCAAGTCTCATTTTTACACAGTGATCAAAGTGAGAATGAGCTACCGGGATTGGGGGGCAAGGAAGATAGAAGGGTCAAACAGAGTCGAGGGGAAACCAGGGAGAACTCCAGAGAAACCGGGCCCGGCAGAGCAAGTGATGCGAGAGCTGCCCATCTCCCAACCAGCACACCCCCAGACATTGACACTGCATCGGAGTACAGCCAAGAACCACAAGACAGTCGAAGGTCAGCTGACGCCCTGCTCAAGCTGCAAGCC-ATGGCAGGGATCCTGGAAGAACAAGGCTCAGACACGGACACCCCTAGAGTGTACAACGATAGAGATCTTCTAGAC
		</sequence>
		<sequence>
			<taxon idref="KT031805.1/Hanoi.VNM/11.14"/>
			GTCAGTTCCACACTGGCATCTGAACTCGGTATCACAGCCGAGGATGCAAGGCTTGTTTCAGAGATTGCAATGCATACTACTGAGGACAGGACCAGCAGAGCAGTTGGACCCAGGCAAGCCCAAGTCTCATTTTTACACGGTGATCAAAGTGAGAATGAGCTACCGGGATTGGGGGGCAAGGAAGATAGAAGGGTCAAACAGAGTCGAGGGGAAACCAGGGAGAACTCCAGAGAAACCGGGCCCAGCAGAGCAAGTGATGCGAGAGCCGCCCATCTCCCAAACAGTACACCCCCAGACATTGACACTGCATCGGAGTACAGCCAAGAACCACAGGACAGTCGAAGGTCAGCTGACGCCCTGCTCAGGCTGCAAGCC-ATGGCAGGGATCCTGGAAGAACAAGGCTCAGACACAGACACCCCTAGAGTGTACAACGATAGAGATCTTCTAGAC
		</sequence>
		<sequence>
			<taxon idref="MH375617.1/Yesan.KOR/2018"/>
			GTCAGTTCCACACTGGCATCTGAACTCGGTATCACAGCCGAGGATGCAAGGCTTGTTTCAGAGATTGCAATGCATACTACTGAGGACAGGACCAGCAGAGCAGTTGGACCCAGGCAAGCCCAAGTCTCATTTTTACACGGTGATCAAAGTGAGAATGAGCTACCGGGATTGGGGGGCAAGGAAGATAGAAGGGTCAAACAGAGTCGAGGGGAAACCAGGGAGAACTCCAGAGAAACCAGGCCCAGCAGAGCAAGTGATGCGAGAGCCGCCCATCTCCCAACCAGCACACCCCCAGATATTGACACTGCATCGGAGTACAGCCAAGAACCACAGGACAGTCGAAGGTCAGCTGACGCCCTGCTCAGGCTGCAAGCC-ATGGCAGGGATCCTGGAAGAACAAGGCTCGGACACAGATACCCCTAGAGTGTACAACGATAGAGATCTTCTAGAC
		</sequence>
		<sequence>
			<taxon idref="MN602401/Utah.USA/2017"/>
			GTCAGTTCCACACTGGCATCTGAACTCGGTATCACAGCCGAGGATGCAAGGCTTGTTTCAGAGATTGCAATGCATACTACTGAGGACAGGACCAGCAGAGCAGTTGGACCCAGGCAAGCCCAAGTCTCATTTTTACACGGTGATCAAAGTGAGAATGAGCTACCGGGATTGGGGGGCAAGGAAGATAGAAGGGTCAAACAGAGTCGAGGGGAAACCAGGGAGAACTCCAGAGAAACCGGGCCCAGCAGAGCAAGTGATGCGAGAGCCGCCCATCTCCCAACCAGCACACCCCCAGACATTGACACTGCATCGGAGTACAGCCAAGAACCACAGGACAGTCGAAGGTCAGCTGACGCCCTGCTCAGGCTGCAAGCC-ATGGCAGGGATCCTGGAAGAACAAGGCTCAGACACAGATACCCCTAGAGTGTACAACGATAGAGATCTTCTAGAC
		</sequence>
		<sequence>
			<taxon idref="MK628225/Gampaha.LKA/2018"/>
			GTCAGTTCCACACTGGCATCTGAACTCGGTATCACAGCCGAGGATGCAAGGCTTGTTTCAGAGATTGCAATGCATACTACTGAGGACAGGACCAGCAGAGCAGTTGGACCCAGGCAAGCCCAAGTCTCATTTTTACACGGTGATCAAAGTGAGAATGAGCTACCGGGATTGGGGGGCAAGGAAGATAGAAGGGTCAAACAGAGTCGAGGGGAAACCAGGGAGAACTCCAGAGAAACCAGGCCCAGCAGAGCAAGTGATGCGAGAGCCGCCCATCTCCCAACCAGCACACCCCCAGACATTGACACTGCATCGGAGTACAGCCAAGAACCACAGGACAGTCGAAGGTCAGCTGACGCCCTGCTCAGGCTGCAAGCC-ATGGCAGGGATCCTGGAAGAACAAGGCTCGGACACAGATACCCCTAGAGTGTACAACGATAGAGATCTTCTAGAC
		</sequence>
		<sequence>
			<taxon idref="MVi/ShanDong.PRC/22.15/1"/>
			GTCAGTTCCACACTGGCATCTGAACTCGGTATCACAGCCGAGGATGCAAGGCTTGTTTCAGAGATTGCAATGCATACTACTGAGGACAGGACCAGCAGAGCAGTTGGACCCAGGCAAGCCCAAGTCTCATTTTTACACGGTGATCAAAGTGAGAATGAGCTACCGGGATTGGGGGGCAAGGAAGATAGAAGGGTCAAACAGAGTCGAGGGGAAACCAGGGAGAACTCCAGAGAAACCGGGCCCAGCAGAGCAAGTGATGCGAGAGCCGCCCATCTCCCAACCAGCACACCCCCAGACATTGACACTGCATCGGAGTACAGCCAAGAACCACAGGACAGTCGAAGGTCAGCTGACGCCCTGCTCAGGCTGCAAGCC-ATGGCAGGGATCCTGGAAGAACAAGGCTCAGACACAGATACCCCTAGAGTGTACAACGATAGAGATCTTCTAGAC
		</sequence>
		<sequence>
			<taxon idref="MVi/ShanDong.PRC/24.14/1"/>
			GTCAGTTCCACACTGGCATCTGAACTCGGTATCACAGCCGAGGATGCAAGGCTTGTTTCAGAGATTGCAATGCATACTACTGAGGACAGGACCAGCAGAGCAGTTGGACCCAGGCAAGCCCAAGTCTCATTTTTACACAGTGATCAAAGTGAGAATGAGCTACCGGGATTGGGGGGCAAGGAAGATAGAAGGGTCAAACAGAGTCGAGGGGAAACCAGGGAGAACTCCAGAGAAACCGGGCCCGGCAGAGCAAGTGATGCGAGAGCTGCCCATCTCCCAACCAGCACACCCCCAGACATTGACACTGCATCGGAGTACAGCCAAGAACCACAAGACAGTCGAAGGTCAGCTGACGCCCTGCTCAAGCTGCAAGCC-ATGGCAGGGATCCTGGAAGAACAAGGCTCAGACACGGACACCCCTAGAGTGTACAACGATAGAGATCTTCTAGAC
		</sequence>
		<sequence>
			<taxon idref="MVi/ShanDong.PRC/9.15/1"/>
			GTCAGTTCCACACTGGCATCTGAACTCGGTATCACAGCCGAGGATGCAAGGCTTGTTTCAGAGATTGCAATGCATACTACTGAGGACAGGACCAGCAGAGCAGTTGGACCCAGGCAAGCCCAAGTCTCATTTTTACACAGTGATCAAAGTGAGAATGAGCTACCGGGATTGGGGGGCAAGGAAGATAGAAGGGTCAAACAGAGTCGAGGGGAAACCAGGGAGAACTCCAGAGAAACCGGGCCCGGCAGAGCAAGTGATGCGAGAGCTGCCCATCTCCCAACCAGCACACCCCCAGACATTGACACTGCATCGGAGTACAGCCAAGAACCACAAGACAGTCGAAGGTCAGCTGACGCCCTGCTCAAGCTGCAAGCC-ATGGCAGGGATCCTGGAAGAACAAGGCTCAGACACGGACACCCCTAGAGTGTACAACGATAGAGATCTTCTAGAC
		</sequence>
		<sequence>
			<taxon idref="MVi/ShanDong.PRC/9.15/2"/>
			GTCAGTTCCACACTGGCATCTGAACTCGGTATCACAGCCGAGGATGCAAGGCTTGTTTCAGAGATTGCAATGCATACTACTGAGGACAGGACCAGCAGAGCAGTTGGACCCAGGCAAGCCCAAGTCTCATTTTTACACAGTGATCAAAGTGAGAATGAGCTACCGGGATTGGGGGGCAAGGAAGATAGAAGGGTCAAACAGAGTCGAGGGGAAACCAGGGAGAACTCCAGAGAAACCGGGCCCGGCAGAGCAAGTGATGCGAGAGCTGCCCATCTCCCAACCAGCACACCCCCAGACATTGACACTGCATCGGAGTACAGCCAAGAACCACAAGACAGTCGAAGGTCAGCTGACGCCCTGCTCAAGCTGCAAGCC-ATGGCAGGGATCCTGGAAGAACAAGGCTCAGACACGGACACCCCTAGAGTGTACAACGATAGAGATCTTCTAGAC
		</sequence>
		<sequence>
			<taxon idref="MVi/ShanDong.PRC/9.15/4"/>
			GTCAGTTCCACACTGGCATCTGAACTCGGTATCACAGCCGAGGATGCAAGGCTTGTTTCAGAGATTGCAATGCATACTACTGAGGACAGGACCAGCAGAGCAGTTGGACCCAGGCAAGCCCAAGTCTCATTTTTACACGGTGATCAAAGTGAGAATGAGCTACCGGGATTGGGGGGCAAGGAAGATAGAAGGGTCAAACAGAGTCGAGGGGAAACCAGGGAGAACTCCAGAGAAACCGGGCCCAGCAGAGCAAGTGATGCGAGAGCCGCCCATCTCCCAACCAGCACACCCCCAGACATTGACACTGCATCGGAGTACAGCCAAGAACCACAGGACAGTCGAAGGTCAGCTGACGCCCTGCTCAGGCTGCAAGCC-ATGGCAGGGATCCTGGAAGAACAAGGCTCAGACACAGATACCCCTAGAGTGTACAACGATAGAGATCTTCTAGAC
		</sequence>
		<sequence>
			<taxon idref="MVi/ShanDong.PRC/14.15/4"/>
			GTCAGTTCCACACTGGCATCTGAACTCGGTATCACAGCCGAGGATGCAAGGCTTGTTTCAGAGATTGCAATGCATACTACTGAGGACAGGACCAGCAGAGCAGTTGGACCCAGGCAAGCCCAAGTCTCATTTTTACACGGTGATCAAAGTGAGAATGAGCTACCGGGATTGGGGGGCAAGGAAGATAGAAGGGTCAAACAGAGTCGAGGGGAAACCAGGGAGAACTCCAGAGAAACCGGGCCCAGCAGAGCAAGTGATGCGAGAGCCGCCCATCTCCCAACCAGCACACCCCCAGACATTGACACTGCATCGGAGTACAGCCAAGAACCACAGGACAGTCGAAGGTCAGCTGACGCCCTGCTCAGGCTGCAAGCC-ATGGCAGGGATCCTGGAAGAACAAGGCTCAGACACAGATACCCCTAGAGTGTACAACGATAGAGATCTTCTAGAC
		</sequence>
		<sequence>
			<taxon idref="MVi/ShanDong.PRC/14.15/6"/>
			GTCAGTTCCACACTGGCATCTGAACTCGGTATCACAGCCGAGGATGCAAGGCTTGTTTCAGAGATTGCAATGCATACTACTGAGGACAGGACCAGCAGAGCAGTTGGACCCAGGCAAGCCCAAGTCTCATTTTTACACGGTGATCAAAGTGAGAATGAGCTACCGGGATTGGGGGGCAAGGAAGATAGAAGGGTCAAACAGAGTCGAGGGGAAACCAGGGAGAACTCCAGAGAAACCGGGCCCAGCAGAGCAAGTGATGCGAGAGCCGCCCATCTCCCAACCAGCACACCCCCAGACATTGACACTGCATCGGAGTACAGCCAAGAACCACAGGACAGTCGAAGGTCAGCTGACGCCCTGCTCAGGCTGCAAGCC-ATGGCAGGGATCCTGGAAGAACAAGGCTCAGACACAGATACCCCTAGAGTGTACAACGATAGAGATCTTCTAGAC
		</sequence>
		<sequence>
			<taxon idref="MVi/ShanDong.PRC/20.16/1"/>
			GTCAGTTCCACACTGGCATCTGAACTCGGTATCACAGCCGAGGATGCAAGGCTTGTTTCAGAGATTGCAATGCATACTACTGAGGACAGGACCAGCAGAGCAGTTGGACCCAGGCAAGCCCAAGTCTCATTTTTACACGGTGATCAAAGTGAGAATGAGCTACCGGGATTGGGGGGCAAGGAAGATAGAAGGGTCAAACAGAGTCGAGGGGAAACCAGGGAGAACTCCAGAGAAACCGGGCCCAGCAGAGCAAGTGATGCGAGAGCCGCCCATCTCCCAACCAGCACACCCCCAGACATTGACACTGCATCGGAGTACAGCCAAGAACCACAGGACAGTCGAAGGTCAGCTGACGCCCTGCTCAGGCTGCAAGCC-ATGGCAGGGATCCTGGAAGAACAAGGCTCAGACACAGATACCCCTAGAGTGTACAACGATAGAGATCTTCTAGAC
		</sequence>
		<sequence>
			<taxon idref="MVi/ShanDong.PRC/20.16/2"/>
			GTCAGTTCCACACTGGCATCTGAACTCGGTATCACAGCCGAGGATGCAAGGCTTGTTTCAGAGATTGCAATGCATACTACTGAGGACAGGACCAGCAGAGCAGTTGGACCCAGGCAAGCCCAAGTCTCATTTTTACACGGTGATCAAAGTGAGAATGAGCTACCGGGATTGGGGGGCAAGGAAGATAGAAGGGTCAAGCAGAGTCGAGGGGAAACCAGGGAGAACTCCAGAGAAACCGGGCCCAGCAGAGCAAGTAATGCGAGAGCCGCCCATCTCCCAACCAGCACACCCCCAGACATTGACACTGCATCGGAGTACAGCCAAGAACCACAGGACAGTCGAAGGTCAGCTGACGCCCTGCTCAGGCTGCAAGCC-ATGGCAGGGATCCTGGAAGAACAAGGCTCAGACACAGATACCCCTAGAGTGTACAACGATAGAGATCTTCTAGAC
		</sequence>
		<sequence>
			<taxon idref="MVi/ShanDong.PRC/20.16/3"/>
			GTCAGTTCCACACTGGCATCTGAACTCGGTATCACAGCCGAGGATGCAAGGCTTGTTTCAGAGATTGCAATGCATACTACTGAGGACAGGACCAGCAGAGCAGTTGGACCCAGGCAAGCCCAAGTCTCATTTTTACACGGTGATCAAAGTGAGAATGAGCTACCGGGATTGGGGGGCAAGGAAGATAGAAGGGTCAAGCAGAGTCGAGGGGAAACCAGGGAGAACTCCAGAGAAACCGGGCCCAGCAGAGCAAGTAATGCGAGAGCCGCCCATCTCCCAACCAGCACACCCCCAGACATTGACACTGCATCGGAGTACAGCCAAGAACCACAGGACAGTCGAAGGTCAGCTGACGCCCTGCTCAGGCTGCAAGCC-ATGGCAGGGATCCTGGAAGAACAAGGCTCAGACACAGATACCCCTAGAGTGTACAACGATAGAGATCTTCTAGAC
		</sequence>
		<sequence>
			<taxon idref="MVi/ShanDong.PRC/9.15/5"/>
			GTCAGTTCCACACTGGCATCTGAACTCGGTATCACAGCCGAGGATGCAAGGCTTGTTTCAGAGATTGCAATGCATACTACTGAGGACAGGACCAGCAGAGCAGTTGGACCCAGGCAAGCCCAAGTCTCATTTTTACACAGTGATCAAAGTGAGAATGAGCTACCGGGATTGGGGGGCAAGGAAGATAGAAGGGTCAAACAGAGTCGAGGGGAAACCAGGGAGAACTCCAGAGAAACCGGGCCCGGCAGAGCAAGTGATGCGAGAGCTGCCCATCTCCCAACCAGCACACCCCCAGACATTGACACTGCATCGGAGTACAGCCAAGAACCACAAGACAGTCGAAGGTCAGCTGACGCCCTGCTCAAGCTGCAAGCC-ATGGCAGGGATCCTGGAAGAACAAGGCTCAGACACGGACACCCCTAGAGTGTACAACGATAGAGATCTTCTAGAC
		</sequence>
		<sequence>
			<taxon idref="MVi/ShanDong.PRC/14.15/1"/>
			GTCAGTTCCACACTGGCATCTGAACTCGGTATCACAGCCGAGGATGCAAGGCTTGTTTCAGAGATTGCAATGCATACTACTGAGGACAGGACCAGCAGAGCAGTTGGACCCAGGCAAGCCCAAGTCTCATTTTTACACGGTGATCAAAGTGAGAATGAGCTACCGGGATTGGGGGGCAAGGAAGATAGAAGGGTCAAACAGAGTCGAGGGGAAACCAGGGAGAACTCCAGAGAAACCGGGCCCAGCAGAGCAAGTGATGCGAGAGCCGCCCATCTCCCAACCAGCACACCCCCAGACATTGACACTGCATCGGAGTACAGCCAAGAACCACAGGACAGTCGAAGGTCAGCTGACGCCCTGCTCAGGCTGCAAGCC-ATGGCAGGGATCCTGGAAGAACAAGGCTCAGACACAGATACCCCTAGAGTGTACAACGATAGAGATCTTCTAGAC
		</sequence>
		<sequence>
			<taxon idref="MVi/ShanDong.PRC/18.19/1"/>
			GTCAGTTCCACACTGGCATCTGAACTCGGTATCACAGCCGAGGATGCAAGGCTTGTTTCAGAGATTGCAATGCATACTACTGAGGACAGGACTAGCAGAGCAGTTGGACCCAGGCAAGCCCAAGTCTCATTTTTACACGGTGATCAAAGTGAGAATGAGCTACCGGGATTGGGGGGCAAGGAAGATAGAAGGGTCAAACAGAGTCGAGGGGAAACCAGGGAGAACTCCAGAGAAACCGGGCCCAGCAGAGCAAGTGATGCGAGAGCCGCCCATCTCCCAACCAGCACACCCCCAGACATTGACACTGCATCGGAGTACAGCCAAGAACCACAGGACAGTCGAAGGTCAGCTGACGCCCTGCTCAGGCTGCAAGCC-ATGGCAGGGATCCTGGAAGAACAAGGCTCAGACACAGATACCCCTAGAGTGTACAACGATAGAGATCTTCTAGAC
		</sequence>
		<sequence>
			<taxon idref="MVi/ShanDong.PRC/18.19/2"/>
			GTCAGTTCCACACTGGCATCTGAACTCGGTATCACAGCCGAGGATGCAAGGCTTGTTTCAGAGATTGCAATGCATACTACTGAGGACAGGACTAGCAGAGCAGTTGGACCCAGGCAAGCCCAAGTCTCATTTTTACACGGTGATCAAAGTGAGAATGAGCTACCGGGATTGGGGGGCAAGGAAGATAGAAGGGTCAAACAGAGTCGAGGGGAAACCAGGGAGAACTCCAGAGAAACCGGGCCCAGCAGAGCAAGTGATGCGAGAGCCGCCCATCTCCCAACCAGCACACCCCCAGACATTGACACTGCATCGGAGTACAGCCAAGAACCACAGGACAGTCGAAGGTCAGCTGACGCCCTGCTCAGGCTGCAAGCC-ATGGCAGGGATCCTGGAAGAACAAGGCTCAGACACAGATACCCCTAGAGTGTACAACGATAGAGTTCTTCTAGAC
		</sequence>
		<sequence>
			<taxon idref="MVi/ShanDong.PRC/18.19/3"/>
			GTCAGTTCCACACTGGCATCTGAACTCGGTATCACAGCCGAGGATGCAAGGCTTGTTTCAGAGATTGCAATGCATACTACTGAGGACAGGACTAGCAGAGCAGTTGGACCCAGGCAAGCCCAAGTCTCATTTTTACACGGTGATCAAAGTGAGAATGAGCTACCGGGATTGGGGGGCAAGGAAGATAGAAGGGTCAAACAGAGTCGAGGGGAAACCAGGGAGAACTCCAGAGAAACCGGGCCCAGCAGAGCAAGTGATGCGAGAGCCGCCCATCTCCCAACCAGCACACCCCCAGACATTGACACTGCATCGGAGTACAGCCAAGAACCACAGGACAGTCGAAGGTCAGCTGACGCCCTGCTCAGGCTGCAAGCC-ATGGCAGGGATCCTGGAAGAACAAGGCTCAGACACAGATACCCCTAGAGTGTACAACGATAGAGATCTTCTAGAC
		</sequence>
		<sequence>
			<taxon idref="MVi/ShanDong.PRC/17.13/1"/>
			GTCAGTTCCACACTGGCATCTGAACTCGGTATCACAGCCGAGGATGCAAGGCTTGTTTCAGAGATTGCAATGCATACTACTGAGGACAGGACCAGCAGAGCAGTTGGACCCAGGCAAGCCCAAGTCTCATTTTTACACAGTGATCAAAGTGAGAATGAGCTACCGGGATTGGGGGGCAAGGAAGATAGAAGGGTCAAACAGAGTCGAGGGGAAACCAGGGAGAACTCCAGAGAAACCGGGCCCGGCAGAGCAAGTGATGCGAGAGCTGCCCATCTCCCAACCAGCACACCCCCAGACATTGACACTGCATCGGAGTACAGCCAAGAACCACAAGACAGTCGAAGGTCAGCTGACGCCCTGCTCAAGCTGCAAGCC-ATGGCAGGGATCCTGGAAGAACAAGGCTCAGACACGGACACCCCTAGAGTGTACAACGATAGAGATCTTCTAGAC
		</sequence>
		<sequence>
			<taxon idref="MVi/ShanDong.PRC/17.13/2"/>
			GTCAGTTCCACACTGGCATCTGAACTCGGTATCACAGCCGAGGATGCAAGGCTTGTTTCAGAGATTGCAATGCATACTACTGAGGACAGGACCAGCAGAGCAGTTGGACCCAGGCAAGCCCAAGTCTCATTTTTACACGGTGATCAAAGTGAGAATGAGCTACCGGGATTGGGGGGCAAGGAAGATAGAAGGGTCAAACAGAGTCGAGGGGAAACCAGGGAGAACTCCAGAGAAACCGGGCCCAGCAGAGCAAGTGATGCGAGAGCCGCCCATCTCCCAACCAGCACACCCCCAGACATTGACACTGCATCGGAGTACAGCCAAGAACCACAGGACAGTCGAAGGTCAGCTGACGCCCTGCTCAGGCTGCAAGCC-ATGGCAGGGATCCTGGAAGAACAAGGCTCAGACACAGACACCCCTAGAGTGTACAACGATAGGGATCTTCTAGAC
		</sequence>
		<sequence>
			<taxon idref="MVi/ShanDong.PRC/16.13"/>
			GTCAGTTCCACACTGGCATCTGAACTCGGTATCACAGCCGAGGATGCAAGGCTTGTTTCAGAGATTGCAATGCATACTACTGAGGACAGGACCAGCAGAGCAGTTGGACCCAGGCAAGCCCAAGTCTCATTTTTACACGGTGATCAAAGTGAGAATGAGCTACCGGGATTGGGGGGCAAGGAAGATAGAAGGGTCAAACAGAGTCGAGGGGAAACCAGGGAGAACTCCAGAGAAACCGGGCCCAGCAGAGCAAGTGATGCGAGAGCCGCCCATCTCCCAACCAGCACACCCCCAGACATTGACACTGCATCGGAGTACAGCCAAGAACCACAGGACAGTCGAAGGTCAGCTGACGCCCTGCTCAGGCTGCAAGCC-ATGGCAGGGATCCTGGAAGAACAAGGCTCAGACACAGACACCCCTAGAGTGTACAACGATAGAGATCTTCTAGAC
		</sequence>
		<sequence>
			<taxon idref="MVi/ShanDong.PRC/24.14/2"/>
			GTCAGTTCCACACTGGCATCTGAACTCGGTATCACAGCCGAGGATGCAAGGCTTGTTTCAGAGATTGCAATGCATACTACTGAGGACAGGACCAGCAGAGCAGTTGGACCCAGGCAAGCCCAAGTCTCATTTTTACACGGTGATCAAAGTGAGAATGAGCTACCGGGATTGGGGGGCAAGGAAGATAGAAGGGTCAAACAGAGTCGAGGGGAAACCAAGGAGAACTCCAGAGAAACCGGGCCCAGCAGAGCAAGTGATGCGAGAGCCGCCCATCTCCCAACCAGCACACCCCCAGACATTGACACTGCATCGGAGTACAGCCAAGAACCACAGGACAGTCGAAGGTCAGCTGACGCCCTGCTCAGGCTGCAAGCC-ATGGCAGGGATCCTGGAAGAACAAGGCTCAGACACAGATACCCCTAGAGTGTACAACGATAGAGATCTTCTAGAC
		</sequence>
		<sequence>
			<taxon idref="MVi/ShanDong.PRC/24.14/3"/>
			GTCAGTTCCACACTGGCATCTGAACTCGGTATCACAGCCGAGGATGCAAGGCTTGTTTCAGAGATTGCAATGCATACTACTGAGGACAGGACCAGCAGGGCAGTTGGACCCAGGCAAGCCCAAGTCTCATTTTTACACGGTGATCAAAGTGAGAATGAGCTACCGGGATTGGGGGGCAAGGAAGATAGAAGGGTCAAACAGAGTCGAGGGGAAACCAGGGAGAACTCCAGAGAAACCGGGCCCAGCAGAGCAAGTGATGCGAGAGCCGCCCATCTCCCAACCAGCACACCCCCAGACATTGACACTGCATCGGAGTACAGCCAAGAACCACAGGACAGTCGAAGGTCAGCTGACGCCCTGCTCAGGCTGCAAGCC-ATGGCAGGGATCCTGGAAGAACAAGGCTCAGACACAGATACCCCTAGAGTGTACAACGATAGAGATCTTCTAGAC
		</sequence>
		<sequence>
			<taxon idref="MVi/ShanDong.PRC/16.14"/>
			GTCAGTTCCACACTGGCATCTGAACTCGGTATCACAGCCGAGGATGCAAGGCTTGTTTCAGAGATTGCAATGCATACTACTGAGGACAGGACCAGCAGAGCAGTTGGACCCAGGCAAGCCCAAGTCTCATTTTTACACAGTGATCAAAGTGAGAATGAGCTACCGGGATTGGGGGGCAAGGAAGATAGAAGGGTCAAACAGAGTCGAGGGGAAACCAGGGAGAACTCCAGAGAAACCGGGCCCGGCAGAGCAAGTGATGCGAGAGCTGCCCATCTCCCAACCAGCACACCCCCAGACATTGACACTGCATCGGAGTACAGCCAAGAACCACAAGACAGTCGAAGGTCAGCTGACGCCCTGCTCAAGCTGCAAGCC-ATGGCAGGGATCCTGGAAGAACAAGGCCCAGACACGGACACCCCTAGAGTGTACAACGATAGAGATCTTCTAGAC
		</sequence>
		<sequence>
			<taxon idref="MVi/ShanDong.PRC/9.15/3"/>
			GTCAGTTCCACACTGGCATCTGAACTCGGTATCACAGCCGAGGATGCAAGGCTTGTTTCAGAGATTGCAATGCATACTACTGAGGACAGGACCAGCAGAGCAGTTGGACCCAGGCAAGCCCAAGTCTCATTTTTACACGGTGATCAAAGTGAGAATGAGCTACCGGGATTGGGGGGCAAGGAAGATAGAAGGGTCAAACAGAGTCGAGGGGAAACCAGGGAGAACTCCAGAGAAACCGGGCCCAGCAGAGCAAGTGATGCGAGAGCCGCCCATCTCCCAACCAGCACACCCCCAGACATTGACACTGCATCGGAGTACAGCCAAGAACCACAGGACAGTCGAAGGTCAGCTGACGCCCTGCTCAGGCTGCAAGCC-ATGGCAGGGATCCTGGAAGAACAAGGCTCAGACACAGATACCCCTAGAGTGTACAACGATAGAGATCTTCTAGAC
		</sequence>
		<sequence>
			<taxon idref="MVi/ShanDong.PRC/14.15/2"/>
			GTCAGTTCCACACTGGCATCTGAACTCGGTATCACAGCCGAGGATGCAAGGCTTGTTTCAGAGATTGCAATGCATACTACTGAGGACAGGACCAGCAGAGCAGTTGGACCCAGGCAAGCCCAAGTCTCATTTTTACACGGTGATCAAAGTGAGAATGAGCTACCGGGATTGGGGGGCAAGGAAGATAGAAGGGTCAAACAGAGTCGAGGGGAAACCAGGGAGAACTCCAGAGAAACCGGGCCCAGCAGAGCAAGTGATGCGAGAGCCGCCCATCTCCCAACCAGCACACCCCCAGACATTGACACTGCATCGGAGTACAGCCAAGAACCACAGGACAGTCGAAGGTCAGCTGACGCCCTGCTCAGGCTGCAAGCC-ATGGCAGGGATCCTGGAAGAACAAGGCTCAGACACAGATACCCCTAGAGTGTACAACGATAGAGATCTTCTAGAC
		</sequence>
		<sequence>
			<taxon idref="MVi/ShanDong.PRC/14.15/3"/>
			GTCAGTTCCACACTGGCATCTGAACTCGGTATCACAGCCGAGGATGCAAGGCTTGTTTCAGAGATTGCAATGCATACTACTGAGGACAGGACCAGCAGAGCAGTTGGACCCAGGCAAGCCCAAGTCTCATTTTTACACGGTGATCAAAGTGAGAATGAGCTACCGGGATTGGGGGGCAAGGAAGATAGAAGGGTCAAACAGAGTCGAGGGGAAACCAGGGAGAACTCCAGAGAAACCGGGCCCAGCAGAGCAAGTGATGCGAGAGCCGCCCATCTCCCAACCAGCACACCCCCAGACATTGACACTGCATCGGAGTACAGCCAAGAACCACAGGACAGTCGAAGGTCAGCTGACGCCCTGCTCAGGCTGCAAGCC-ATGGCAGGGATCCTGGAAGAACAAGGCTCAGACACAGATACCCCTAGAGTGTACAACGATAGAGATCTTCTAGAC
		</sequence>
		<sequence>
			<taxon idref="MVi/ShanDong.PRC/14.15/7"/>
			GTCAGTTCCACACTGGCATCTGAACTCGGTATCACAGCCGAGGATGCAAGGCTTGTTTCAGAGATTGCAATGCATACTACTGAGGACAGGACCAGCAGAGCAGTTGGACCCAGGCAAGCCCAAGTCTCATTTTTACACGGTGATCAAAGTGAGAATGAGCTACCGGGATTGGGGGGCAAGGAAGATAGAAGGGTCAAACAGAGTCGAGGGGAAACCAGGGAGAACTCCAGAGAAACCGGGCCCAGCAGAGCAAGTGATGCGAGAGCCGCCCATCTCCCAACCAGCACACCCCCAGACATTGACACTGCATCGGAGTACAGCCAAGAACCACAGGACAGTCGAAGGTCAGCTGACGCCCTGCTCAGGCTGCAAGCC-ATGGCAGGGATCCTGGAAGAACAAGGCTCAGACACAGATACCCCTAGAGTGTACAACGATAGAGATCTTCTAGAC
		</sequence>
		<sequence>
			<taxon idref="MVi/ShanDong.PRC/28.15"/>
			GTCAGTTCCACACTGGCATCTGAACTCGGTATCACAGCCGAGGATGCAAGGCTTGTTTCAGAGATTGCAATGCATACTACTGAGGACAGGACCAGCAGAGCAGTTGGACCCAGGCAAGCCCAAGTCTCATTTTTACACGGTGATCAAAGTGAGAATGAGCTACCGGGATTGGGGGGCAAGGAAGATAGAAGGGTCAAACAGAGTCGAGGGGAAACCAGGGAGAACTCCAGAGAAACCGGGCCCAGCAGAGCAAGTGATGCGAGAGCCGCCCATCTCCCAACCAGCACACCCCCAGACATTGACACTGCATCGGAGTACAGCCAAGAACCACAGGACAGTCGAAGGTCAGCTGACGCCCTGCTCAGGCTGCAAGCC-ATGGCAGGGATCCTGGAAGAACAAGGCTCAGACACAGATACCCCTAGAGTGTACAACGATAGAGATCTTCTAGAC
		</sequence>
		<sequence>
			<taxon idref="MVi/ShanDong.PRC/17.15"/>
			GTCAGTTCCACACTGGCATCTGAACTCGGTATCACAGCCGAGGATGCAAGGCTTGTTTCAGAGATTGCAATGCATACTACTGAGGACAGGACCAGCAGAGCAGTTGGACCCAGGCAAGCCCAAGTCTCATTTTTACACAGTGATCAAAGTGAGAATGAGCTACCGGGATTGGGGGGCAAGGAAGATAGAAGGGTCAAACAGAGTCGAGGGGAAACCAGGGAGAACTCCAGAGAAACCGGGCCCGGCAGAGCAAGTGATGCGAGAGCTGCCCATCTCCCAACCAGCACACCCCCAGACATTGACACTGCATCGGAGTACAGCCAAGAACCACAAGACAGTCGAAGGTCAGCTGACGCCCTGCTCAAGCTGCAAGCC-ATGGCAGGGATCCTGGAAGAACAAGGCTCAGACACGGACACCCCTAGAGTGTACAACGATAGAGATCTTCTAGAC
		</sequence>
		<sequence>
			<taxon idref="MVi/ShanDong.PRC/22.15/2"/>
			GTCAGTTCCACACTGGCATCTGAACTCGGTATCACAGCCGAGGATGCAAGGCTTGTTTCAGAGATTGCAATGCATACTACTGAGGACAGGACCAGCAGAGCAGTTGGACCCAGGCAAGCCCAAGTCTCATTTTTACACGGTGATCAAAGTGAGAATGAGCTACCGGGATTGGGGGGCAAGGAAGATAGAAGGGTCAAACAGAGTCGAGGGGAAACCAGGGAGAACTCCAGAGAAACCGGGCCCAGCAGAGCAAGTGATGCGAGAGCCGCCCATCTCCCAACCAGCACACCCCCAGACATTGACACTGCATCGGAGTACAGCCAAGAACCACAGGACAGTCGAAGGTCAGCTGACGCCCTGCTCAGGCTGCAAGCC-ATGGCAGGGATCCTGGAAGAACAAGGCTCAGACACAGATACCCCTAGAGTGTACAACGATAGAGATCTTCTAGAC
		</sequence>
		<sequence>
			<taxon idref="MVi/ShanDong.PRC/16.16"/>
			GTCAGTTCCACACTGGCATCTGAACTCGGTATCACAGCCGAGGATGCAAGGCTTGTTTCAGAGATTGCAATGCATACTACTGAGGACAGGACCAGCAGAGCAGTTGGACCCAGGCAAGCCCAAGTCTCATTTTTACACGGTGATCAAAGTGAGAATGAGCTACCGGGATTGGGGGGCAAGGAAGATAGAAGGGTCAAGCAGAGTCGAGGGGAAACCAGGGAGAACTCCAGAGAAACCGGGCCCAGCAGAGCAAGTAATGCGAGAGCCGCCCATCTCCCAACCAGCACACCCCCAGACATTGACACTGCATCGGAGTACAGCCAAGAACCACAGGACAGTCGAAGGTCAGCTGACGCCCTGCTCAGGCTGCAAGCC-ATGGCAGGGATCCTGGAAGAACAAGGCTCAGACACAGATACCCCTAGAGTGTACAACGATAGAGATCTTCTAGAC
		</sequence>
		<sequence>
			<taxon idref="MVi/ShanDong.PRC/26.16"/>
			GTCAGTTCCACACTGGCATCTGAACTCGGTATCACAGCCGAGGATGCAAGGCTTGTTTCAGAGATTGCAATGCATACTACTGAGGACAGGACCAGCAGAGCAGTTGGACCCAGGCAAGCCCAAGTCTCATTTTTACACGGTGATCAAAGTGAGAATGAGCTACCGGGATTGGGGGGCAAGGAAGATAGAAGGGTCAAACAGAGTCGAGGGGAAACCAGGGAGAACTCCAGAGAAACCGAGCCCAGCAGAGCAAGTGATGCGAGAGCCGCCCATCTCCCAACCAGCACACCCCCAGACATTGACACTGCATCGGAGTACAGCCAAGAACCACAGGACAGTCGAAGGTCAGCTGACGCCCTGCTCAGGCTGCAAGCC-ATGGCAGGGATCCTGGAAGAACAAGGCTCAGACACAGATACCCCTAGAGTGTACAACGATAGAGATCTTCTAGAC
		</sequence>
		<sequence>
			<taxon idref="MVi/ShanDong.PRC/17.19/1"/>
			GTCAGTTCCACACTGGCATCTGAACTCGGTATCACAGCCGAGGATGCAAGGCTTGTTTCAGAGATTGCAATGCATACTACTGAGGACAGGACTAGCAGAGCAGTTGGACCCAGGCAAGCCCAAGTCTCATTTTTACACGGTGATCAAAGTGAGAATGAGCTACCGGGATTGGGGGGCAAGGAAGATAGAAGGGTCAAACAGAGTCGAGGGGAAACCAGGGAGAACTCCAGAGAAACCGGGCCCAGCAGAGCAAGTGATGCGAGAGCCGCCCATCTCCCAACCAGCACACCCCCAGACATTGACACTGCATCGGAGTACAGCCAAGAACCACAGGACAGTCGAAGGTCAGCTGACGCCCTGCTCAGGCTGCAAGCC-ATGGCAGGGATCCTGGAAGAACAAGGCTCAGACACAGATACCCCTAGAGTGTACAACGATAGAGATCTTCTAGAC
		</sequence>
		<sequence>
			<taxon idref="MVi/ShanDong.PRC/17.19/2"/>
			GTCAGTTCCACACTGGCATCTGAACTCGGTATCACAGCCGAGGATGCAAGGCTTGTTTCAGAGATTGCAATGCATACTACTGAGGACAGGACTAGCAGAGCAGTTGGACCCAGGCAAGCCCAAGTCTCATTTTTACACGGTGATCAAAGTGAGAATGAGCTACCGGGATTGGGGGGCAAGGAAGATAGAAGGGTCAAACAGAGTCGAGGGGAAACCAGGGAGAACTCCAGAGAAACCGGGCCCAGCAGAGCAAGTGATGCGAGAGCCGCCCATCTCCCAACCAGCACACCCCCAGACATTGACACTGCATCGGAGTACAGCCAAGAACCACAGGACAGTCGAAGGTCAGCTGACGCCCTGCTCAGGCTGCAAGCC-ATGGCAGGGATCCTGGAAGAACAAGGCTCAGACACAGATACCCCTAGAGTGTACAACGATAGAGATCTTCTAGAC
		</sequence>
		<sequence>
			<taxon idref="MVi/ShanDong.PRC/17.19/3"/>
			GTCAGTTCCACACTGGCATCTGAACTCGGTATCACAGCCGAGGATGCAAGGCTTGTTTCAGAGATTGCAATGCATACTACTGAGGACAGGACTAGCAGAGCAGTTGGACCCAGGCAAGCCCAAGTCTCATTTTTACACGGTGATCAAAGTGAGAATGAGCTACCGGGATTGGGGGGCAAGGAAGATAGAAGGGTCAAACAGAGTCGAGGGGAAACCAGGGAGAACTCCAGAGAAACCGGGCCCAGCAGAGCAAGTGATGCGAGAGCCGCCCATCTCCCAACCAGCACACCCCCAGACATTGACACTGCATCGGAGTACAGCCAAGAACCACAGGACAGTCGAAGGTCAGCTGACGCCCTGCTCAGGCTGCAAGCC-ATGGCAGGGATCCTGGAAGAACAAGGCTCAGACACAGATACCCCTAGAGTGTACAACGATAGAGATCTTCTAGAC
		</sequence>
	</alignment>

	<!-- The unique patterns from 1 to end                                       -->
	<!-- npatterns=26                                                            -->
	<patterns id="²Î¿¼+SD.fas.patterns" from="1">
		<alignment idref="alignment"/>
	</patterns>

	<!-- trait = location trait_type = DISCRETE                                  -->
	<generalDataType id="location.Data">

		<!-- Number Of Sates = 9                                                     -->
		<state code="Osaka C.JPN"/>
		<state code="OsakaC.JPN"/>
		<state code="Osaka.JPN"/>
		<state code="Missouri.USA"/>
		<state code="Hanoi.VNM"/>
		<state code="Yesan.KOR"/>
		<state code="Utah.USA"/>
		<state code="Gampaha.LKA"/>
		<state code="ShanDong.PRC"/>
	</generalDataType>
	<attributePatterns id="location.attributePatterns" attribute="location">
		<taxa idref="taxa"/>
		<generalDataType idref="location.Data"/>
	</attributePatterns>

	<!-- A prior assumption that the population size has remained constant       -->
	<!-- throughout the time spanned by the genealogy.                           -->
	<constantSize id="constant" units="months">
		<populationSize>
			<parameter id="constant.popSize" value="62.0" lower="0.0" upper="Infinity"/>
		</populationSize>
	</constantSize>

	<!-- Generate a random starting tree under the coalescent process            -->
	<coalescentTree id="startingTree">
		<taxa idref="taxa"/>
		<constantSize idref="constant"/>
	</coalescentTree>

	<!-- Generate a tree model                                                   -->
	<treeModel id="treeModel">
		<coalescentTree idref="startingTree"/>
		<rootHeight>
			<parameter id="treeModel.rootHeight"/>
		</rootHeight>
		<nodeHeights internalNodes="true">
			<parameter id="treeModel.internalNodeHeights"/>
		</nodeHeights>
		<nodeHeights internalNodes="true" rootNode="true">
			<parameter id="treeModel.allInternalNodeHeights"/>
		</nodeHeights>
	</treeModel>

	<!-- Generate a coalescent likelihood                                        -->
	<coalescentLikelihood id="coalescent">
		<model>
			<constantSize idref="constant"/>
		</model>
		<populationTree>
			<treeModel idref="treeModel"/>
		</populationTree>
	</coalescentLikelihood>

	<!-- The strict clock (Uniform rates across branches)                        -->
	<strictClockBranchRates id="²Î¿¼+SD.fas.branchRates">
		<rate>
			<parameter id="²Î¿¼+SD.fas.clock.rate" value="1.5E-4" lower="0.0" upper="1.0"/>
		</rate>
	</strictClockBranchRates>

	<!-- The strict clock (Uniform rates across branches)                        -->
	<strictClockBranchRates id="location.branchRates">
		<rate>
			<parameter id="location.clock.rate" value="1.5E-4" lower="0.0" upper="1.0"/>
		</rate>
	</strictClockBranchRates>

	<!-- The HKY substitution model (Hasegawa, Kishino & Yano, 1985)             -->
	<HKYModel id="²Î¿¼+SD.fas.hky">
		<frequencies>
			<frequencyModel dataType="nucleotide">
				<frequencies>
					<parameter id="²Î¿¼+SD.fas.frequencies" value="0.25 0.25 0.25 0.25"/>
				</frequencies>
			</frequencyModel>
		</frequencies>
		<kappa>
			<parameter id="²Î¿¼+SD.fas.kappa" value="2.0" lower="0.0" upper="Infinity"/>
		</kappa>
	</HKYModel>

	<!-- site model                                                              -->
	<siteModel id="²Î¿¼+SD.fas.siteModel">
		<substitutionModel>
			<HKYModel idref="²Î¿¼+SD.fas.hky"/>
		</substitutionModel>
		<gammaShape gammaCategories="4">
			<parameter id="²Î¿¼+SD.fas.alpha" value="0.5" lower="0.0" upper="1000.0"/>
		</gammaShape>
	</siteModel>

	<!-- symmetric CTMC model for discrete state reconstructions                 -->
	<generalSubstitutionModel id="location.model">
		<generalDataType idref="location.Data"/>
		<frequencies>
			<frequencyModel id="location.frequencyModel" normalize="true">
				<generalDataType idref="location.Data"/>
				<frequencies>
					<parameter id="location.trait.frequencies" dimension="9"/>
				</frequencies>
			</frequencyModel>
		</frequencies>

		<!-- rates and indicators                                                    -->
		<rates>
			<parameter id="location.trait.rates" dimension="36" value="1.0"/>
		</rates>
		<rateIndicator>
			<parameter id="location.trait.indicators" dimension="36" value="1.0"/>
		</rateIndicator>
	</generalSubstitutionModel>
	<sumStatistic id="location.trait.nonZeroRates" elementwise="true">
		<parameter idref="location.trait.indicators"/>
	</sumStatistic>
	<productStatistic id="location.actualRates" elementwise="false">
		<parameter idref="location.trait.indicators"/>
		<parameter idref="location.trait.rates"/>
	</productStatistic>
	<siteModel id="location.siteModel">
		<substitutionModel>
			<generalSubstitutionModel idref="location.model"/>
		</substitutionModel>
	</siteModel>
	<treeLikelihood id="²Î¿¼+SD.fas.treeLikelihood" useAmbiguities="false">
		<patterns idref="²Î¿¼+SD.fas.patterns"/>
		<treeModel idref="treeModel"/>
		<siteModel idref="²Î¿¼+SD.fas.siteModel"/>
		<strictClockBranchRates idref="²Î¿¼+SD.fas.branchRates"/>
	</treeLikelihood>
	<ancestralTreeLikelihood id="location.treeLikelihood">
		<attributePatterns idref="location.attributePatterns"/>
		<treeModel idref="treeModel"/>
		<siteModel idref="location.siteModel"/>
		<generalSubstitutionModel idref="location.model"/>
		<strictClockBranchRates idref="location.branchRates"/>
	</ancestralTreeLikelihood>

	<!-- Define operators                                                        -->
	<operators id="operators">
		<scaleOperator scaleFactor="0.75" weight="0.1">
			<parameter idref="²Î¿¼+SD.fas.kappa"/>
		</scaleOperator>
		<deltaExchange delta="0.01" weight="0.1">
			<parameter idref="²Î¿¼+SD.fas.frequencies"/>
		</deltaExchange>
		<scaleOperator scaleFactor="0.75" weight="0.1">
			<parameter idref="²Î¿¼+SD.fas.alpha"/>
		</scaleOperator>
		<scaleOperator scaleFactor="0.75" weight="30" scaleAllIndependently="true">
			<parameter idref="location.trait.rates"/>
		</scaleOperator>
		<bitFlipOperator weight="30">
			<parameter idref="location.trait.indicators"/>
		</bitFlipOperator>
		<scaleOperator scaleFactor="0.75" weight="3">
			<parameter idref="²Î¿¼+SD.fas.clock.rate"/>
		</scaleOperator>
		<scaleOperator scaleFactor="0.75" weight="3">
			<parameter idref="location.clock.rate"/>
		</scaleOperator>
		<bitFlipInSubstitutionModelOperator scaleFactor="0.75" weight="30">
			<parameter idref="location.clock.rate"/>
			<generalSubstitutionModel idref="location.model"/>
		</bitFlipInSubstitutionModelOperator>
		<subtreeSlide size="6.2" gaussian="true" weight="15">
			<treeModel idref="treeModel"/>
		</subtreeSlide>
		<narrowExchange weight="15">
			<treeModel idref="treeModel"/>
		</narrowExchange>
		<wideExchange weight="3">
			<treeModel idref="treeModel"/>
		</wideExchange>
		<wilsonBalding weight="3">
			<treeModel idref="treeModel"/>
		</wilsonBalding>
		<scaleOperator scaleFactor="0.75" weight="3">
			<parameter idref="treeModel.rootHeight"/>
		</scaleOperator>
		<uniformOperator weight="30">
			<parameter idref="treeModel.internalNodeHeights"/>
		</uniformOperator>
		<scaleOperator scaleFactor="0.75" weight="3">
			<parameter idref="constant.popSize"/>
		</scaleOperator>
		<upDownOperator scaleFactor="0.75" weight="3">
			<up>
				<parameter idref="²Î¿¼+SD.fas.clock.rate"/>
			</up>
			<down>
				<parameter idref="treeModel.allInternalNodeHeights"/>
			</down>
		</upDownOperator>
		<upDownOperator scaleFactor="0.75" weight="3">
			<up>
				<parameter idref="location.clock.rate"/>
			</up>
			<down>
				<parameter idref="treeModel.allInternalNodeHeights"/>
			</down>
		</upDownOperator>
	</operators>

	<!-- Define MCMC                                                             -->
	<mcmc id="mcmc" chainLength="30000000" autoOptimize="true">
		<posterior id="posterior">
			<prior id="prior">
				<logNormalPrior mean="1.0" stdev="1.25" offset="0.0" meanInRealSpace="false">
					<parameter idref="²Î¿¼+SD.fas.kappa"/>
				</logNormalPrior>
				<cachedPrior>
					<gammaPrior shape="1.0" scale="1.0" offset="0.0">
						<parameter idref="location.trait.rates"/>
					</gammaPrior>
					<parameter idref="location.trait.rates"/>
				</cachedPrior>
				<poissonPrior mean="0.6931471805599453" offset="8.0">
					<statistic idref="location.trait.nonZeroRates"/>
				</poissonPrior>
				<oneOnXPrior>
					<parameter idref="constant.popSize"/>
				</oneOnXPrior>
				<coalescentLikelihood idref="coalescent"/>
				<generalSubstitutionModel idref="location.model"/>
			</prior>
			<likelihood id="likelihood">
				<treeLikelihood idref="²Î¿¼+SD.fas.treeLikelihood"/>
				<ancestralTreeLikelihood idref="location.treeLikelihood"/>
			</likelihood>
		</posterior>
		<operators idref="operators"/>

		<!-- write log to screen                                                     -->
		<log id="screenLog" logEvery="1000">
			<column label="Posterior" dp="4" width="12">
				<posterior idref="posterior"/>
			</column>
			<column label="Prior" dp="4" width="12">
				<prior idref="prior"/>
			</column>
			<column label="Likelihood" dp="4" width="12">
				<likelihood idref="likelihood"/>
			</column>
			<column label="rootHeight" sf="6" width="12">
				<parameter idref="treeModel.rootHeight"/>
			</column>
			<column label="²Î¿¼+SD.fas.clock.rate" sf="6" width="12">
				<parameter idref="²Î¿¼+SD.fas.clock.rate"/>
			</column>
			<column label="location.clock.rate" sf="6" width="12">
				<parameter idref="location.clock.rate"/>
			</column>
			<column label="location.nonZeroRates" sf="6" width="12">
				<sumStatistic idref="location.trait.nonZeroRates"/>
			</column>
		</log>

		<!-- write log to file                                                       -->
		<log id="fileLog" logEvery="1000" fileName="²Î¿¼+SD.fas.log.txt" overwrite="false">
			<posterior idref="posterior"/>
			<prior idref="prior"/>
			<likelihood idref="likelihood"/>
			<parameter idref="treeModel.rootHeight"/>
			<parameter idref="constant.popSize"/>
			<parameter idref="²Î¿¼+SD.fas.kappa"/>
			<parameter idref="²Î¿¼+SD.fas.frequencies"/>
			<parameter idref="²Î¿¼+SD.fas.alpha"/>
			<parameter idref="²Î¿¼+SD.fas.clock.rate"/>
			<parameter idref="location.clock.rate"/>
			<treeLikelihood idref="²Î¿¼+SD.fas.treeLikelihood"/>
			<coalescentLikelihood idref="coalescent"/>
			<ancestralTreeLikelihood idref="location.treeLikelihood"/>
		</log>

		<!-- write rate matrix log to file                                           -->
		<log id="rateMatrixLog" logEvery="1000" fileName="²Î¿¼+SD.fas_rateMatrix.log">
			<parameter idref="location.trait.rates"/>
			<parameter idref="location.trait.indicators"/>
			<sumStatistic idref="location.trait.nonZeroRates"/>
			<parameter idref="location.clock.rate"/>
		</log>

		<!-- write tree log to file                                                  -->
		<logTree id="treeFileLog" logEvery="1000" nexusFormat="true" fileName="²Î¿¼+SD.fas.trees.txt" sortTranslationTable="true">
			<treeModel idref="treeModel"/>
			<strictClockBranchRates idref="²Î¿¼+SD.fas.branchRates"/>
			<posterior idref="posterior"/>
			<ancestralTreeLikelihood idref="location.treeLikelihood"/>
		</logTree>
	</mcmc>
	<report>
		<property name="timer">
			<mcmc idref="mcmc"/>
		</property>
	</report>
</beast>
